# Supplementary material for: Assessing Feeding Difficulties in Children Presenting with Non-IgE-Mediated Gastrointestinal Food Allergies—A Commonly Reported Problem
Source: Nutrients. 2024 May 22;16(11):1563. doi: 10.3390/nu16111563 (PMC11173616; doi:10.3390/nu16111563)
Supplement: Supplementary file 1 [file nutrients-16-01563-s001.zip]

Archive with 1 entries (1 files):
- nutrients-2974324-supplementary.pdf
